# Supplementary material for: Characterization and Growth Kinetics of Borides Layers on Near-Alpha Titanium Alloys
Source: Materials (Basel). 2024 Sep 30;17(19):4815. doi: 10.3390/ma17194815 (PMC11477631; doi:10.3390/ma17194815)
Supplement: Supplementary file 1 [file materials-17-04815-s001.zip]

Archive with 1 entries (1 files):
- materials-3223360-supplementary.pdf
